# Supplementary material for: Metabolic Syndrome and Its Components Have a Different Presentation and Impact as Cardiovascular Risk Factors in Psoriatic and Rheumatoid Arthritis
Source: J Clin Med. 2023 Jul 31;12(15):5031. doi: 10.3390/jcm12155031 (PMC10420311; doi:10.3390/jcm12155031)
Supplement: Supplementary file 1 [file jcm-12-05031-s001.zip]

Archive with 1 entries (1 files):
- jcm-2515844-supplementary.pdf
